# Supplementary material for: Carbohydrate Considerations for Athletes with a Spinal Cord Injury
Source: Nutrients. 2021 Jun 24;13(7):2177. doi: 10.3390/nu13072177 (PMC8308372; doi:10.3390/nu13072177)
Supplement: Supplementary file 1 [file nutrients-13-02177-s001.zip]

Archive with 1 entries (1 files):
- nutrients-1212737-supplementary.xlsx
