# Supplementary material for: Carbohydrate Considerations for Athletes with a Spinal Cord Injury
Source: Nutrients. 2021 Jun 24;13(7):2177. doi: 10.3390/nu13072177 (PMC8308372; doi:10.3390/nu13072177)
Supplement: Supplementary file 1 [file nutrients-13-02177-s001.zip › nutrients-1212737-supplementary.xlsx]

## Sheet: Sheet1
Supplementary file 1: Calculations of the metabolic costs
 main references
Abel T et al. (2006)1 - hand bike marathon					Jeuekndrup A et al. (2005)4 - substrate oxidation
Investigated parameter					Metabolic costs
Time to complete [h]:		1.815			Fat oxidation [g/min]:		0.31303
Time to complete [min]:		108.9	(1h 48min 54s)		Fat mass oxidized [g]:		34.0889
Distance [km]:		42.195			Energy delivered by fat [kcal]*:		332.367
Mean power [W]:		84.1			Proportion of fat oxidation [%]:		39.681
Gross efficiency [%]:		15.25			CHO oxidation [g/min]*:		1.1399
Mean VO2 [%VO2peak]		66.38			CHO mass oxidized [g]:		124.135
Energy expenditure [kcal/min]:		7.69144			Energy delivered by CHO [kcal]*:		505.231
Energy expenditure [kcal/h]:		461.486			Proportion of CHO oxidation [%]:		60.319
Total energy cost [kcal]:		837.598			* assuming 9.75 kcal/g of fat, 4.07 kcal/g of carbohydrate and a negligible contribution from protein oxidation
Mean respiratory exchange ratio:		0.88
VO2mean [ml/min]:		1580
VCO2mean [ml/min]:		1390.4
					Skrinar GS (1982)3 - muscle glycogen storage capacity
					Muscle glycogen
Flueck J (2020)2 - body composition					Deltoid muscles glycogen content [g]:		1.66428	per 100 g wet muscle tissue 5
Muscle mass					Deltoid muscles glycogen content [mmol]:		92.46	per kg wet muscle tissue 5
Muscle mass left arm [g]:		4451			Deltoid muscles glycogen content [mmol]:		402.201	per kg dry muscle tissue 5
Muscle mass right arm [g]:		4588			5 conversion formula used according to Areta JL et al. (2018)
1 Abel, T.; Schneider, S.; Platen, P.; Strüder, H.K. Performance Diagnostics in Handbiking During Competition. Spinal Cord 2006, 44, 211-216, doi:10.1038/sj.sc.3101845.
2 Flueck, J.L. Body Composition in Swiss Elite Wheelchair Athletes. Front Nutr 2020, 7, 1, doi:10.3389/fnut.2020.00001. doi:10.3389/fnut.2020.00001.
3 Skrinar, G.S.; Evans, W.J.; Ornstein, L.J.; Brown, D.A. Glycogen Utilization in Wheelchair-Dependent Athletes. Int J Sports Med 1982, 3, 215-219, doi:10.1055/s-2008-1026090.
4 Jeukendrup, A.E.; Wallis, G.A. Measurement of Substrate Oxidation During Exercise by Means of Gas Exchange Measurements. Int J Sports Med 2005, 26 Suppl 1, S28-37, doi:10.1055/s-2004-830512. International journal of sports medicine 2005, 26 Suppl 1, S28-37, doi:10.1055/s-2004-830512.
5 Areta, J.L.; Hopkins, W.G. Skeletal Muscle Glycogen Content at Rest and During Endurance Exercise in Humans: A Meta-Analysis. Sports Med 2018, 48, 2091-2102, doi:10.1007/s40279-018-0941-1.
 separate calculations
Contribution of muscle glycogen [g]:		99.3083
Contribution of plasma glucose [g]:		24.8271
Total muscle mass [g]:		9942.9	offsetting the upper body muscles 6
Total muscle mass [kg]:		9.9429
Stored glycogen in the arms [g]:		150.434
Total amount of stored glycogen [g]:		165.478
Total amount of stored glycogen [mmol]:		919.321
Glycogen utilization rate [mmol/min]:		0.5	per kg wet muscle tissue 3
Glycogen stores after competition [mmol]:		38.01	per kg wet muscle tissue
Glycogen stores after competition [mmol]:		165.343	per kg dry muscle mass 5
Glycogen stores after competition [g]:		68.0273	without supplementation 5
Assumed critical threshold [mmol]:		290	per kg dry muscle mass 7
Assumed critical threshold [mmol]:		66.7	per kg wet muscle tissue 5
Assumed critical threshold [g]:		1.2006	per 100g wet muscle tissue 5
Assumed critical threshold [g]:		119.374	total amount considered total muscle mass
Time until critical threshold reached [min]:		51.52	without supplementation 5
Total required supplementation [g]:		53.205
Required supplementation [g/h]:		29.3141
5 conversion formula used according to Areta JL et al. (2018)
3 Skrinar, G.S.; Evans, W.J.; Ornstein, L.J.; Brown, D.A. Glycogen Utilization in Wheelchair-Dependent Athletes. Int J Sports Med 1982, 3, 215-219, doi:10.1055/s-2008-1026090.
5 Areta, J.L.; Hopkins, W.G. Skeletal Muscle Glycogen Content at Rest and During Endurance Exercise in Humans: A Meta-Analysis. Sports Med 2018, 48, 2091-2102, doi:10.1007/s40279-018-0941-1.
6 Arnet, U.; van Drongelen, S.; Scheel-Sailer, A.; van der Woude, L.H.; Veeger, D.H. Shoulder Load During Synchronous Handcycling and Handrim Wheelchair Propulsion in Persons with Paraplegia. J Rehabil Med 2012, 44, 222-228, doi:10.2340/16501977-0929.
7 Ørtenblad, N.; Nielsen, J.; Saltin, B.; Holmberg, H.C. Role of Glycogen Availability in Sarcoplasmic Reticulum Ca2+ Kinetics in Human Skeletal Muscle. J Physiol 2011, 589, 711-725, doi:10.1113/jphysiol.2010.195982.
